# Supplementary material for: Comparative Study between First and Second Harmonics of a Nd:YAG Laser for Cleaning Manifestation Damages That Appeared in Pigments Used on Archaeological Cartonnage
Source: Micromachines (Basel). 2023 Jul 13;14(7):1415. doi: 10.3390/mi14071415 (PMC10385187; doi:10.3390/mi14071415)
Supplement: Supplementary file 1 [file micromachines-14-01415-s001.zip]

Archive with 1 entries (1 files):
- micromachines-2483991-supplementary.pdf
